# Supplementary material for: Purinergic Calcium Signals in Tumor-Derived Endothelium
Source: Cancers (Basel). 2019 Jun 1;11(6):766. doi: 10.3390/cancers11060766 (PMC6627696; doi:10.3390/cancers11060766)
Supplement: Supplementary file 1 [file cancers-11-00766-s001.zip]

Archive with 4 entries (3 files):
- Supplementary/
- Supplementary/Figure S1.tif
- Supplementary/Figure S2.tif
- Supplementary/Icon
